# Supplementary material for: Polymeric Theranostics with Tetraphenylporphyrin for Effective Low-Dose Photodynamic Cancer Therapy
Source: Pharmaceutics. 2026 Apr 27;18(5):531. doi: 10.3390/pharmaceutics18050531 (PMC13210605; doi:10.3390/pharmaceutics18050531)
Supplement: Supplementary file 1 [file pharmaceutics-18-00531-s001.zip]

Archive with 1 entries (1 files):
- pharmaceutics-4206523-supplementary.pdf
